# Supplementary material for: Decadal Change in Sediment Community Oxygen Consumption in the Abyssal Northeast Pacific
Source: Aquat Geochem. 2016 May 13;22(5):401–17. doi: 10.1007/s10498-016-9293-3 (PMC7175715; doi:10.1007/s10498-016-9293-3)
Supplement: Supplementary file 1 — Monthly averages of sediment community oxygen consumption (SCOC) recorded at Station M, from all instruments (XLS 70 kb) [file 10498_2016_9293_MOESM1_ESM.xls]

## Sheet: Supplemental data table
Supplementary data for
	Decadal change in sediment community oxygen consumption in the abyssal northeast Pacific
	Smith, K.L., Jr1, C.L. Huffard1, A.D. Sherman1 and H.A. Ruhl2
	1. Monterey Bay Aquarium Research Institute, Moss Landing, California
	2. National Oceanography Centre, Southampton, United Kingdom
	*corresponding author: ksmith@mbari.org; phone: +1 (831) 775-1710; fax: +1 (831) 775-1620
Year	Month	Monthly average FVGR mg C	Monthly average TCR mg C	Monthly average ROVER I mg C	Monthly average ROVER II mg C
1989	June	10.5
1989	October	9.4
1990	February	6.2
1990	June	10.4
1990	October	10.7
1991	August	14.4
1991	February	5.5
1991	July	15
1991	June	13.1
1991	October	12.2
1992	February	7
1992	July	9.9
1992	June	8.8
1992	October	9.6
1993	February	6.2
1993	July	15.7
1993	November	9.6
1994	August		14
1994	February	6.9
1994	June	9.3
1994	September		13.9
1995	April		6.3
1995	February	6.7
1995	June	9.5
1995	May		6.6
1996	April			7.566
1996	February	7		7.3008
1996	January	6.5
1996	March			6.37
1996	May	9.6		8.684
1996	October	9.5
1998	April	7.1
1998	August	10.9
1998	December	8
2005	February	6.3
2005	June	11.6
2006	August	13.4
2006	December	9.3
2007	February	7
2007	June	12.6
2007	September	16.1
2009	November	11
2010	May	7.3
2010	November	12.3
2011	December				11.4243
2011	June				15.725
2011	May	8.3			15.4867
2011	November	12			12.4425
2012	April				16.4096
2012	August				15.0704
2012	December				12.7567
2012	February				11.9229
2012	January				11.3823
2012	July				18.0107
2012	June	15.5			25.35
2012	March				13.4477
2012	May				17.9387
2012	November				14.0956
2012	October				16.9569
2012	September				19.8377
2014	December				12.0244
2014	November				12.5496
2014	October				12.3896
2015	April				10.5489
2015	February				11.0549
2015	January				12.5045
2015	June				16.4122
2015	March				10.4238
2015	May				15.9993
